# Supplementary material for: T1w/T2w Ratio and Cognition in 9-to-11-Year-Old Children
Source: Brain Sci. 2022 May 4;12(5):599. doi: 10.3390/brainsci12050599 (PMC9139105; doi:10.3390/brainsci12050599)
Supplement: Supplementary file 1 [file brainsci-12-00599-s001.zip]

Archive with 1 entries (1 files):
- brainsci-1678776-supplementary.pdf
